# Supplementary material for: Conditional knockdown of hepatic PCSK9 ameliorates high-fat diet-induced liver inflammation in mice
Source: Front Pharmacol. 2025 Feb 3;16:1528250. doi: 10.3389/fphar.2025.1528250 (PMC11830812; doi:10.3389/fphar.2025.1528250)
Supplement: Supplementary file 1 [file Presentation1.zip]

Archive with 6 entries (5 files):
- Data Sheet 1/
- Data Sheet 1/Supplementary material S1.pdf
- Data Sheet 1/Supplementary material S2.xlsx
- Data Sheet 1/Supplementary material S3.pdf
- Data Sheet 1/Supplementary material WB RAW DATA.pdf
- Data Sheet 1/Supplementary Table 1.docx
