# Supplementary material for: Conditional knockdown of hepatic PCSK9 ameliorates high-fat diet-induced liver inflammation in mice
Source: Front Pharmacol. 2025 Feb 3;16:1528250. doi: 10.3389/fphar.2025.1528250 (PMC11830812; doi:10.3389/fphar.2025.1528250)
Supplement: Supplementary file 1 [file Presentation1.zip › Data Sheet 1/Supplementary material S2.xlsx]

## Sheet: High-fat diet-AP
Figure2E Weight
Beginning							End
PCSK9(+/+)	25.68	25.08	25.37	25.23	25.66		PCSK9(+/+)	28.87	28.64	29.93	28.21	28.37
	26.72	26.24	25.97	25.86	25.67			29.65	31.4	30.01	29.79	27.96
PCSK9(-/-)	25.38	25.12	26.69	25.29	26.03		PCSK9(-/-)	29.43	28.47	30.48	29.61	31.05
	25.86	26.63	25.83	26.48	25.45			30.27	28.72	27.65	28.54	31.55
PCSK9(+/-)	27	26.18	24	26.33	25.77	25.56	PCSK9(+/-)	29.75	28.57	28.33	28.07	29.42	30.43
Figure2F Liver
PCSK9(+/+)	1.2545	0.9572	1.1397	1.1761	1.0832
	1.1351	1.2939	1.2556	1.2441	1.0414
PCSK9(-/-)	1.2551	1.3398	1.1055	1.2807	1.2185
	1.2986	1.3349	1.3151	1.0106	1.1454
PCSK9(+/-)	1.3745	1.3147	1.4535	1.1885	1.1247	1.2236
Figure2GLiver TC			Figure2H Liver TG
Blank	0.0428	0.0468	Blank	0.0459	0.0462
Standard	0.1456	0.1434	Standard	0.1912	0.196
PCSK9(+/+)1	1.0369	1.0521	PCSK9(+/+)1	0.9884	0.9901
PCSK9(+/+)2	1.3535	1.4453	PCSK9(+/+)2	1.8347	1.8976
PCSK9(+/+)3	1.0397	1.0175	PCSK9(+/+)3	1.0556	1.0277
PCSK9(+/+)4	1.248	1.2191	PCSK9(+/+)4	1.1215	1.1063
PCSK9(+/+)5	1.9292	1.9113	PCSK9(+/+)5	0.9924	1.0321
PCSK9(+/+)6	0.996	1.0468	PCSK9(+/+)6	1.1345	1.1967
PCSK9(-/-)1	0.9322	0.9842	PCSK9(-/-)1	1.8321	1.8267
PCSK9(-/-)2	1.4945	1.4561	PCSK9(-/-)2	1.7563	1.7679
PCSK9(-/-)3	1.6456	1.6911	PCSK9(-/-)3	2.1707	2.1987
PCSK9(-/-)4	1.7857	1.7876	PCSK9(-/-)4	1.1294	1.1455
PCSK9(-/-)5	1.5956	1.5877	PCSK9(-/-)5	1.9112	1.9806
PCSK9(-/-)6	1.2604	1.2489	PCSK9(-/-)6	2.3055	2.3427
PCSK9(+/-)1	1.1782	1.1758	PCSK9(+/-)1	2.3711	2.3568
PCSK9(+/-)2	1.9416	1.9694	PCSK9(+/-)2	1.2928	1.3045
PCSK9(+/-)3	1.5752	1.6067	PCSK9(+/-)3	1.1891	1.1823
PCSK9(+/-)4	1.2736	1.2964	PCSK9(+/-)4	1.2675	1.2435
PCSK9(+/-)5	1.1512	1.1509	PCSK9(+/-)5	1.1607	1.1697
PCSK9(+/-)6	0.8603	0.8467	PCSK9(+/-)6	1.1824	1.1776
Figure2ITC			Figure2J TG
Blank	0.0327		Blank	0.0385
Standard	0.3137		Standard	0.1842
PCSK9(+/+)1	0.2152		PCSK9(+/+)1	0.0887
PCSK9(+/+)2	0.1819		PCSK9(+/+)2	0.0924
PCSK9(+/+)3	0.1778		PCSK9(+/+)3	0.0822
PCSK9(+/+)4	0.1478		PCSK9(+/+)4	0.0924
PCSK9(+/+)5	0.1688		PCSK9(+/+)5	0.086
PCSK9(+/+)6	0.2023		PCSK9(+/+)6	0.1092
PCSK9(+/+)7	0.1661		PCSK9(+/+)7	0.094
PCSK9(+/+)8	0.1761		PCSK9(+/+)8	0.1355
PCSK9(+/+)9	0.1696		PCSK9(+/+)9	0.1016
PCSK9(+/+)10	0.1874		PCSK9(+/+)10	0.0936
PCSK9(-/-)1	0.1389		PCSK9(-/-)1	0.091
PCSK9(-/-)2	0.1556		PCSK9(-/-)2	0.0971
PCSK9(-/-)3	0.1325		PCSK9(-/-)3	0.0887
PCSK9(-/-)4	0.1188		PCSK9(-/-)4	0.0944
PCSK9(-/-)5	0.1301		PCSK9(-/-)5	0.0866
PCSK9(-/-)6	0.1231		PCSK9(-/-)6	0.0897
PCSK9(-/-)7	0.1391		PCSK9(-/-)7	0.0842
PCSK9(-/-)8	0.182		PCSK9(-/-)8	0.0832
PCSK9(-/-)9	0.1179		PCSK9(-/-)9	0.0923
PCSK9(-/-)10	0.1205		PCSK9(-/-)10	0.0845
PCSK9(+/-)1	0.148		PCSK9(+/-)1	0.0928
PCSK9(+/-)2	0.1438		PCSK9(+/-)2	0.1025
PCSK9(+/-)3	0.192		PCSK9(+/-)3	0.0862
PCSK9(+/-)4	0.1276		PCSK9(+/-)4	0.1015
PCSK9(+/-)5	0.1365		PCSK9(+/-)5	0.0852
PCSK9(+/-)6	0.1201		PCSK9(+/-)6	0.0942
Figure2K FPLC TC
	PCSK9(+/+)	PCSK9(-/-)	PCSK9(+/-)
1	0	0	0
2	0.00042756	0.0174653	0
3	0.000935342	0.014763	0
4	0.0136836	0.0123763	0
5	0.000735262	0.0135737	0
6	0.000791024	0.0237517	0.0265635
7	0.00042756	0.0134622	0.018732
8	0.0009433	0.0135793	0.0209384
9	0.0006679	0.0167293	0.023988
10	7.4629e-05	0.0158293	0.025734
11	0.00539751	0.017272	0.0291466
12	0.00215901	0.0206452	0.0010795
13	0.00539751	0.0226696	0.0226696
14	0.0431801	0.00971552	0.0356236
15	0.0313056	0.0604522	0.0464186
16	0.017272	0.00539751	-0.0010795
17	0.0334646	0.0259081	0.0248286
18	0.0010795	0.00755652	0.0269876
19	0.0701677	0	0.0766447
20	0.0917577	0.00971552	0.100394
21	0.23965	0.0431801	0.196469
22	0.388621	0.0820422	0.229934
23	0.471743	0.177038	0.263399
24	0.411291	0.175959	0.202947
25	0.364872	0.185674	0.156528
26	0.310897	0.121984	0.141415
27	0.501969	0.156528	0.328169
28	0.97695	0.199708	0.483617
29	2.22593	1.39796	1.14103
30	3.54185	2.74949	2.24321
31	3.26442	2.49797	3.16834
32	2.10071	2.05213	1.57176
33	1.10217	1.0957	0.818263
34	0.557023	0.509525	0.406973
35	0.349759	0.291466	0.231014
36	0.178118	0.121984	0.12954
37	0.112268	0.0723267	0.0777242
38	0.0410211	0.0010795	0.0518161
39	0.0259081	0.0334646	0.0410211
40	0	0	0.0345441
